# Supplementary material for: Attention Towards Pupil Size in Humans and Bonobos (Pan paniscus)
Source: Affect Sci. 2022 Nov 11;3(4):761–71. doi: 10.1007/s42761-022-00146-1 (PMC9743857; doi:10.1007/s42761-022-00146-1)
Supplement: Supplementary file 2 — (XLSX 21 kb) [file 42761_2022_146_MOESM2_ESM.xlsx]

## Sheet: Table ESM4
Table ESM4: Experiment 1, Humans, luminance scores
Stimulus ID	mean Luminance	sd Luminance	rms Contrast
F10NC.jpg	0.71526	0.15769	0.15769
F10ND.jpg	0.71308	0.16609	0.16609
F10NS.jpg	0.71451	0.16068	0.16068
F11NC.jpg	0.75849	0.12926	0.12926
F11ND.jpg	0.7549	0.14151	0.14151
F11NS.jpg	0.75731	0.13367	0.13367
F1NC.jpg	0.73363	0.14192	0.14192
F1ND.jpg	0.72987	0.15381	0.15381
F1NS.jpg	0.73236	0.14611	0.14611
F2NC.jpg	0.76725	0.12642	0.12642
F2ND.jpg	0.76285	0.14104	0.14104
F2NS.jpg	0.76571	0.1311	0.1311
F3NC.jpg	0.65753	0.13413	0.13413
F3ND.jpg	0.65347	0.14357	0.14357
F3NS.jpg	0.65718	0.13611	0.13611
F4NC.jpg	0.79363	0.14291	0.14291
F4ND.jpg	0.78887	0.15748	0.15748
F4NS.jpg	0.79187	0.14892	0.14892
F5NC.jpg	0.73826	0.13869	0.13869
F5ND.jpg	0.73421	0.14924	0.14924
F5NS.jpg	0.73731	0.14257	0.14257
F6NC.jpg	0.74567	0.11744	0.11744
F6ND.jpg	0.74189	0.1311	0.1311
F6NS.jpg	0.74424	0.12291	0.12291
F7NC.jpg	0.70813	0.15752	0.15752
F7ND.jpg	0.70474	0.16808	0.16808
F7NS.jpg	0.70784	0.16051	0.16051
F8NC.jpg	0.77516	0.12188	0.12188
F8ND.jpg	0.76927	0.13986	0.13986
F8NS.jpg	0.77342	0.12739	0.12739
F9NC.jpg	0.70129	0.16155	0.16155
F9ND.jpg	0.69955	0.16891	0.1689
F9NS.jpg	0.70055	0.16463	0.16463
M10NC.jpg	0.75371	0.13483	0.13483
M10ND.jpg	0.748	0.14625	0.14625
M10NS.jpg	0.75288	0.1374	0.1374
M11NC.jpg	0.67678	0.13219	0.13219
M11ND.jpg	0.67361	0.14396	0.14396
M11NS.jpg	0.6758	0.13678	0.13678
M1NC.jpg	0.64983	0.1461	0.1461
M1ND.jpg	0.64621	0.15539	0.15538
M1NS.jpg	0.64862	0.1499	0.1499
M2NC.jpg	0.73342	0.14077	0.14077
M2ND.jpg	0.72802	0.15481	0.15481
M2NS.jpg	0.73207	0.14637	0.14637
M3NC.jpg	0.69292	0.15031	0.15031
M3ND.jpg	0.69079	0.15759	0.15759
M3NS.jpg	0.69218	0.15255	0.15255
M4NC.jpg	0.74717	0.13713	0.13713
M4ND.jpg	0.74493	0.14629	0.14629
M4NS.jpg	0.7464	0.14017	0.14017
M5NC.jpg	0.5984	0.162	0.162
M5ND.jpg	0.59499	0.16897	0.16897
M5NS.jpg	0.59693	0.16481	0.16481
M6NC.jpg	0.64941	0.17443	0.17443
M6ND.jpg	0.64734	0.1799	0.1799
M6NS.jpg	0.6481	0.17624	0.17624
M7NC.jpg	0.67563	0.14296	0.14296
M7ND.jpg	0.67195	0.15137	0.15137
M7NS.jpg	0.67461	0.14535	0.14535
M8NC.jpg	0.76173	0.15069	0.15069
M8ND.jpg	0.75812	0.16215	0.16215
M8NS.jpg	0.75938	0.15477	0.15477
M9NC.jpg	0.61966	0.14909	0.14909
M9ND.jpg	0.61576	0.15777	0.15777
M9NS.jpg	0.61866	0.15251	0.15251
F1NC.jpg	0.73363	0.14192	0.14192

## Sheet: Table ESM5
Table ESM5: Experiment 2, Bonobos, luminance scores
Category	Stimulus ID	mean Luminance	sd Luminance	rms Contrast
familiar	closeup_ig_ay1_big.png	0.28787	0.16433	0.16432
familiar	closeup_ig_ay1_small.png	0.28799	0.16423	0.16423
familiar	closeup_ig_be1_big.png	0.24288	0.14024	0.14024
familiar	closeup_ig_be1_small.png	0.24297	0.14013	0.14013
familiar	closeup_ig_be2_big.png	0.29539	0.18766	0.18766
familiar	closeup_ig_be2_small.png	0.29547	0.18763	0.18763
familiar	closeup_ig_be3_big.png	0.21959	0.10289	0.10289
familiar	closeup_ig_be3_small.png	0.21967	0.10288	0.10288
familiar	closeup_ig_be4_big.png	0.25862	0.13689	0.13689
familiar	closeup_ig_be4_small.png	0.2587	0.13685	0.13685
familiar	closeup_ig_be5_big.png	0.32347	0.29229	0.29229
familiar	closeup_ig_be5_small.png	0.32349	0.29228	0.29227
familiar	closeup_ig_be6_big.png	0.33335	0.19278	0.19278
familiar	closeup_ig_be6_small.png	0.33342	0.19276	0.19276
familiar	closeup_ig_bo1_big.png	0.33828	0.19113	0.19113
familiar	closeup_ig_bo1_small.png	0.33833	0.19107	0.19107
familiar	closeup_ig_bo2_big.png	0.12024	0.09811	0.09811
familiar	closeup_ig_bo2_small.png	0.12026	0.09804	0.09803
familiar	closeup_ig_bo3_big.png	0.35398	0.21503	0.21503
familiar	closeup_ig_bo3_small.png	0.3541	0.21489	0.21489
familiar	closeup_ig_bo4_big.png	0.3	0.16565	0.16564
familiar	closeup_ig_bo4_small.png	0.30009	0.16555	0.16555
familiar	closeup_ig_bo5_big.png	0.27026	0.13056	0.13056
familiar	closeup_ig_bo5_small.png	0.27036	0.13046	0.13046
familiar	closeup_ig_bo6_big.png	0.484	0.24445	0.24445
familiar	closeup_ig_bo6_small.png	0.48417	0.24425	0.24425
familiar	closeup_ig_ho1_big.png	0.26701	0.11372	0.11372
familiar	closeup_ig_ho1_small.png	0.26707	0.11366	0.11366
familiar	closeup_ig_ho2_big.png	0.40193	0.27581	0.27581
familiar	closeup_ig_ho2_small.png	0.40196	0.27578	0.27578
familiar	closeup_ig_ho3_big.png	0.46802	0.19932	0.19932
familiar	closeup_ig_ho3_small.png	0.4682	0.19923	0.19923
familiar	closeup_ig_ho4_big.png	0.33295	0.17674	0.17674
familiar	closeup_ig_ho4_small.png	0.33307	0.17665	0.17665
familiar	closeup_ig_ho5_big.png	0.31441	0.17132	0.17131
familiar	closeup_ig_ho5_small.png	0.31445	0.17126	0.17126
familiar	closeup_ig_ho6_big.png	0.30039	0.17161	0.17161
familiar	closeup_ig_ho6_small.png	0.30045	0.17153	0.17153
familiar	closeup_ig_ho7_big.png	0.29832	0.16096	0.16096
familiar	closeup_ig_ho7_small.png	0.29836	0.16092	0.16092
familiar	closeup_ig_ji1_big.png	0.40111	0.15706	0.15706
familiar	closeup_ig_ji1_small.png	0.40121	0.15703	0.15703
familiar	closeup_ig_ji2_big.png	0.37208	0.28393	0.28393
familiar	closeup_ig_ji2_small.png	0.37221	0.28387	0.28387
familiar	closeup_ig_ji3_big.png	0.36342	0.18409	0.18409
familiar	closeup_ig_ji3_small.png	0.36347	0.18404	0.18404
familiar	closeup_ig_ji4_big.png	0.46876	0.23756	0.23756
familiar	closeup_ig_ji4_small.png	0.46888	0.23746	0.23746
familiar	closeup_ig_ki1_big.png	0.48465	0.2738	0.2738
familiar	closeup_ig_ki1_small.png	0.48489	0.27375	0.27374
familiar	closeup_ig_ki2_large.jpg	0.23938	0.14169	0.14169
familiar	closeup_ig_ki2_small.jpg	0.23951	0.1417	0.1417
familiar	closeup_ig_ki3_large.jpg	0.27718	0.16935	0.16935
familiar	closeup_ig_ki3_small.jpg	0.27736	0.16927	0.16927
familiar	closeup_ig_ki4_large.jpg	0.30757	0.17362	0.17362
familiar	closeup_ig_ki4_small.jpg	0.30771	0.1735	0.1735
familiar	closeup_ig_ki5_large.jpg	0.36679	0.21421	0.2142
familiar	closeup_ig_ki5_small.jpg	0.36691	0.21409	0.21409
familiar	closeup_ig_ki6_large.jpg	0.26769	0.14508	0.14508
familiar	closeup_ig_ki6_small.jpg	0.2678	0.14498	0.14498
familiar	closeup_ig_ki7_large.jpg	0.30008	0.18187	0.18187
familiar	closeup_ig_ki7_small.jpg	0.30024	0.18182	0.18182
familiar	closeup_ig_ki8_large.jpg	0.27044	0.13784	0.13784
familiar	closeup_ig_ki8_small.jpg	0.2706	0.13774	0.13774
familiar	closeup_ig_ku1_large.jpg	0.3561	0.17224	0.17224
familiar	closeup_ig_ku1_small.jpg	0.35628	0.17209	0.17209
familiar	closeup_ig_ku2_large.jpg	0.51838	0.21791	0.21791
familiar	closeup_ig_ku2_small.jpg	0.51861	0.21767	0.21767
familiar	closeup_ig_ku3_large.jpg	0.32973	0.22442	0.22442
familiar	closeup_ig_ku3_small.jpg	0.32983	0.2243	0.2243
familiar	closeup_ig_ku4_large.jpg	0.37101	0.27625	0.27625
familiar	closeup_ig_ku4_small.jpg	0.37106	0.27619	0.27619
familiar	closeup_ig_ku5_large.jpg	0.404	0.24549	0.24549
familiar	closeup_ig_ku5_small.jpg	0.40406	0.2454	0.2454
familiar	closeup_ig_ku6_large.jpg	0.42319	0.22534	0.22534
familiar	closeup_ig_ku6_small.jpg	0.42329	0.22522	0.22521
familiar	closeup_ig_ku7_large.jpg	0.36539	0.16807	0.16807
familiar	closeup_ig_ku7_small.jpg	0.36545	0.16797	0.16797
familiar	closeup_ig_ku8_large.jpg	0.31173	0.14096	0.14096
familiar	closeup_ig_ku8_small.jpg	0.31181	0.14088	0.14088
familiar	closeup_ig_ku9_large.jpg	0.34061	0.18401	0.18401
familiar	closeup_ig_ku9_small.jpg	0.3407	0.18392	0.18392
familiar	closeup_ig_ma1_large.jpg	0.27878	0.14976	0.14976
familiar	closeup_ig_ma1_small.jpg	0.27878	0.14976	0.14976
familiar	closeup_ig_ma2_large.jpg	0.41534	0.19877	0.19877
familiar	closeup_ig_ma2_small.jpg	0.4155	0.19863	0.19863
familiar	closeup_ig_ma3_large.jpg	0.23495	0.16522	0.16522
familiar	closeup_ig_ma3_small.jpg	0.23505	0.16516	0.16516
familiar	closeup_ig_ma4_large.jpg	0.19174	0.08681	0.08681
familiar	closeup_ig_ma4_small.jpg	0.19184	0.08673	0.08673
familiar	closeup_ig_ma5_large.jpg	0.35937	0.16653	0.16653
familiar	closeup_ig_ma5_small.jpg	0.35952	0.16641	0.16641
familiar	closeup_ig_ma6_large.jpg	0.27175	0.17019	0.17019
familiar	closeup_ig_ma6_small.jpg	0.27194	0.17015	0.17015
familiar	closeup_ig_ma7_large.jpg	0.35439	0.21887	0.21887
familiar	closeup_ig_ma7_small.jpg	0.35449	0.21878	0.21878
familiar	closeup_ig_ma8_large.jpg	0.25493	0.18691	0.18691
familiar	closeup_ig_ma8_small.jpg	0.25505	0.18683	0.18683
familiar	closeup_ig_ma9_large.jpg	0.23429	0.14254	0.14254
familiar	closeup_ig_ma9_small.jpg	0.23442	0.14244	0.14244
familiar	closeup_ig_mo1_large.jpg	0.32284	0.18613	0.18613
familiar	closeup_ig_mo1_small.jpg	0.32284	0.18613	0.18613
familiar	closeup_ig_mo2_large.jpg	0.32766	0.1768	0.1768
familiar	closeup_ig_mo2_small.jpg	0.32787	0.17671	0.1767
familiar	closeup_ig_mo3_large.jpg	0.36967	0.21072	0.21072
familiar	closeup_ig_mo3_small.jpg	0.3698	0.21064	0.21064
familiar	closeup_ig_mo4_large.jpg	0.33544	0.19283	0.19283
familiar	closeup_ig_mo4_small.jpg	0.33555	0.1927	0.1927
familiar	closeup_ig_mo5_large.jpg	0.28722	0.13961	0.13961
familiar	closeup_ig_mo5_small.jpg	0.28736	0.1395	0.1395
familiar	closeup_ig_mo6_large.jpg	0.26949	0.17772	0.17772
familiar	closeup_ig_mo6_small.jpg	0.26959	0.17764	0.17764
familiar	closeup_ig_mo7_large.jpg	0.294	0.18182	0.18182
familiar	closeup_ig_mo7_small.jpg	0.29415	0.18173	0.18173
familiar	closeup_ig_ya01_large.jpg	0.23044	0.13791	0.13791
familiar	closeup_ig_ya01_small.jpg	0.23061	0.13797	0.13796
familiar	closeup_ig_ya02_large.jpg	0.33448	0.15615	0.15615
familiar	closeup_ig_ya02_small.jpg	0.33462	0.15606	0.15606
familiar	closeup_ig_ya03_large.jpg	0.26552	0.13655	0.13655
familiar	closeup_ig_ya03_small.jpg	0.26574	0.13654	0.13653
familiar	closeup_ig_ya04_large.jpg	0.23287	0.12479	0.12479
familiar	closeup_ig_ya04_small.jpg	0.23296	0.12471	0.12471
familiar	closeup_ig_ya05_large.jpg	0.23425	0.12066	0.12066
familiar	closeup_ig_ya05_small.jpg	0.23434	0.1206	0.12059
familiar	closeup_ig_ya06_large.jpg	0.21549	0.08702	0.08702
familiar	closeup_ig_ya06_small.jpg	0.21564	0.08698	0.08698
familiar	closeup_ig_za1_large.jpg	0.46117	0.32675	0.32675
familiar	closeup_ig_za1_small.jpg	0.46126	0.32666	0.32666
familiar	closeup_ig_za2_large.jpg	0.42516	0.2137	0.2137
familiar	closeup_ig_za2_small.jpg	0.42531	0.2136	0.2136
familiar	closeup_ig_za3_large.jpg	0.44643	0.2238	0.2238
familiar	closeup_ig_za3_small.jpg	0.44653	0.2237	0.2237
familiar	closeup_ig_za4_large.jpg	0.44874	0.26919	0.26919
familiar	closeup_ig_za4_small.jpg	0.44882	0.26911	0.26911
familiar	closeup_ig_za5_large.jpg	0.34535	0.18878	0.18878
familiar	closeup_ig_za5_small.jpg	0.34542	0.1887	0.1887
familiar	closeup_ig_za6_large.jpg	0.39455	0.18307	0.18307
familiar	closeup_ig_za6_small.jpg	0.39459	0.18301	0.18301
familiar	closeup_ig_za7_large.jpg	0.44241	0.24237	0.24237
familiar	closeup_ig_za7_small.jpg	0.44247	0.24229	0.24228
familiar	closeup_ig_za8_large.jpg	0.28523	0.16677	0.16677
familiar	closeup_ig_za8_small.jpg	0.28532	0.16671	0.1667
familiar	closeup_ig_za9_large.jpg	0.21131	0.08232	0.08232
familiar	closeup_ig_za9_small.jpg	0.21139	0.08229	0.08229
familiar	closeup_ig_zu1_large.jpg	0.23077	0.104	0.104
familiar	closeup_ig_zu1_small.jpg	0.23087	0.10398	0.10398
familiar	closeup_ig_zu10_large.jpg	0.25432	0.14677	0.14677
familiar	closeup_ig_zu10_small.jpg	0.25452	0.14683	0.14683
familiar	closeup_ig_zu11_large.jpg	0.39362	0.18964	0.18964
familiar	closeup_ig_zu11_small.jpg	0.39373	0.1896	0.1896
familiar	closeup_ig_zu12_large.jpg	0.3112	0.2176	0.2176
familiar	closeup_ig_zu12_small.jpg	0.31129	0.21753	0.21753
familiar	closeup_ig_zu2_large.jpg	0.21865	0.09622	0.09622
familiar	closeup_ig_zu2_small.jpg	0.21876	0.09617	0.09617
familiar	closeup_ig_zu3_large.jpg	0.45599	0.22282	0.22282
familiar	closeup_ig_zu3_small.jpg	0.45608	0.22272	0.22272
familiar	closeup_ig_zu4_large.jpg	0.3385	0.12655	0.12655
familiar	closeup_ig_zu4_small.jpg	0.33862	0.12639	0.12639
familiar	closeup_ig_zu5_large.jpg	0.35875	0.13674	0.13674
familiar	closeup_ig_zu5_small.jpg	0.35886	0.13662	0.13662
familiar	closeup_ig_zu6_large.jpg	0.35933	0.13558	0.13558
familiar	closeup_ig_zu6_small.jpg	0.35945	0.13543	0.13543
familiar	closeup_ig_zu7_large.jpg	0.36913	0.13356	0.13356
familiar	closeup_ig_zu7_small.jpg	0.36926	0.13338	0.13338
familiar	closeup_ig_zu8_large.jpg	0.39471	0.22353	0.22353
familiar	closeup_ig_zu8_small.jpg	0.3948	0.22344	0.22343
familiar	closeup_ig_zu9_large.jpg	0.32255	0.14568	0.14568
familiar	closeup_ig_zu9_small.jpg	0.32266	0.14555	0.14555
unfamiliar	closeup_og_i_01_large.jpg	0.35282	0.23483	0.23483
unfamiliar	closeup_og_i_01_small.jpg	0.35297	0.2347	0.2347
unfamiliar	closeup_og_i_02_large.jpg	0.28661	0.21334	0.21334
unfamiliar	closeup_og_i_02_small.jpg	0.28669	0.21332	0.21332
unfamiliar	closeup_og_i_03_large.jpg	0.40215	0.23714	0.23714
unfamiliar	closeup_og_i_03_small.jpg	0.40222	0.23708	0.23708
unfamiliar	closeup_og_i_04_large.jpg	0.28516	0.20693	0.20693
unfamiliar	closeup_og_i_04_small.jpg	0.28522	0.20689	0.20689
unfamiliar	closeup_og_i_05_large.jpg	0.46483	0.25382	0.25382
unfamiliar	closeup_og_i_05_small.jpg	0.46499	0.25375	0.25374
unfamiliar	closeup_og_i_06_large.jpg	0.25259	0.18297	0.18297
unfamiliar	closeup_og_i_06_small.jpg	0.25268	0.18292	0.18292
unfamiliar	closeup_og_i_07_large.jpg	0.23266	0.15879	0.15879
unfamiliar	closeup_og_i_07_small.jpg	0.23283	0.15878	0.15878
unfamiliar	closeup_og_i_08_large.jpg	0.30502	0.16568	0.16568
unfamiliar	closeup_og_i_08_small.jpg	0.30509	0.16564	0.16564
unfamiliar	closeup_og_i_09_large.jpg	0.30586	0.22967	0.22967
unfamiliar	closeup_og_i_09_small.jpg	0.30592	0.22962	0.22962
unfamiliar	closeup_og_p_1_large.jpg	0.19226	0.08719	0.08719
unfamiliar	closeup_og_p_1_small.jpg	0.19236	0.08711	0.08711
unfamiliar	closeup_og_p_10_large.jpg	0.39863	0.20438	0.20438
unfamiliar	closeup_og_p_10_small.jpg	0.39874	0.20427	0.20427
unfamiliar	closeup_og_p_11_large.jpg	0.38999	0.23377	0.23377
unfamiliar	closeup_og_p_11_small.jpg	0.39009	0.23367	0.23367
unfamiliar	closeup_og_p_12_large.jpg	0.28824	0.18798	0.18798
unfamiliar	closeup_og_p_12_small.jpg	0.28834	0.18792	0.18792
unfamiliar	closeup_og_p_15_large.jpg	0.26917	0.14677	0.14677
unfamiliar	closeup_og_p_15_small.jpg	0.2693	0.14673	0.14673
unfamiliar	closeup_og_p_16_large.jpg	0.38955	0.2555	0.2555
unfamiliar	closeup_og_p_16_small.jpg	0.38965	0.25545	0.25545
unfamiliar	closeup_og_p_18_large.jpg	0.22489	0.12939	0.12938
unfamiliar	closeup_og_p_18_small.jpg	0.22494	0.12936	0.12936
unfamiliar	closeup_og_p_19_large.jpg	0.31838	0.23164	0.23164
unfamiliar	closeup_og_p_19_small.jpg	0.31849	0.23155	0.23155
unfamiliar	closeup_og_p_2_large.jpg	0.36117	0.1981	0.1981
unfamiliar	closeup_og_p_2_small.jpg	0.3613	0.19803	0.19803
unfamiliar	closeup_og_p_3_large.jpg	0.39988	0.1972	0.19719
unfamiliar	closeup_og_p_3_small.jpg	0.40009	0.19704	0.19704
unfamiliar	closeup_og_p_4_large.jpg	0.35021	0.21362	0.21362
unfamiliar	closeup_og_p_4_small.jpg	0.35036	0.21355	0.21355
unfamiliar	closeup_og_p_5_large.jpg	0.44584	0.18794	0.18794
unfamiliar	closeup_og_p_5_small.jpg	0.44595	0.18782	0.18782
unfamiliar	closeup_og_p_6_large.jpg	0.40176	0.21738	0.21738
unfamiliar	closeup_og_p_6_small.jpg	0.40188	0.21726	0.21726
unfamiliar	closeup_og_p_7_large.jpg	0.3672	0.18383	0.18383
unfamiliar	closeup_og_p_7_small.jpg	0.36735	0.18375	0.18375
unfamiliar	closeup_og_p_8_large.jpg	0.38726	0.19346	0.19346
unfamiliar	closeup_og_p_8_small.jpg	0.38739	0.19332	0.19332
unfamiliar	closeup_og_p_9_large.jpg	0.40641	0.16362	0.16362
unfamiliar	closeup_og_p_9_small.jpg	0.40654	0.16354	0.16354
